# Supplementary material for: New Score for Predicting Results after Catheter Ablation for Atrial Fibrillation: VAT-DHF
Source: J Clin Med. 2023 Dec 22;13(1):61. doi: 10.3390/jcm13010061 (PMC10779542; doi:10.3390/jcm13010061)
Supplement: Supplementary file 1 [file jcm-13-00061-s001.zip]

Archive with 1 entries (1 files):
- jcm-2728854-supplementary.pdf
